# Supplementary material for: Genomic advances in the study of the mosquito vector during avian malaria infection
Source: Parasitology. 2023 Aug 24;150(14):1330–9. doi: 10.1017/S0031182023000756 (PMC10941221; doi:10.1017/S0031182023000756)
Supplement: Hernandez-Caballero et al. supplementary material [file S0031182023000756sup001.xlsx]

## Sheet: Sup. Table 1
Sampling time (min, hours or days post blood feeding)	Nº Papers	References number		Rerefeces used for Figure 3	Parasite - vector association
30 min	2	1, 20		1. Alout et al. 2013	P. falciparum - An. gambiae
1 hour	1	13		2. Santana et al. 2019	P. vivax - An. aquasalis
2 hours	1	22		3. Baton et al. 2009	P. berghei - An. gambiae
3 hours	2	4, 11		4. Nsango et al. 2013	P. falciparum - An. gambiae
4 hours	1	13		5. Dong et al. 2006	P. falciparum/berghei - An. gambiae
6 hours	1	16		6. Dong et al. 2020	P. falciparum/berghei - An. gambiae
8 hours	1	13		7. Vlachou et al. 2005	P.berghei - An. gambiae
12 hours	1	13		8. Ruiz et al. 2019	P. falciparum - An. gambiae
18 hours	2	7, 13		9. Gupta et al. 2017	P. falciparum/berghei - An. gambiae
20 hours	1	16		10. Zhang et al. 2017	P. yoelii - An. stephensi
22 hours	2	7, 18		11. Biryukova et al. 2014	P. berghei - An. gambiae
23 hours	1	18		12. Carr et al. 2021	P. falciparum - An. gambiae
24 hours	13	3,4,5,6,7,9, 10,15, 18, 19, 21, 22, 23		13. Dimopoulos et al. 2002	P. berghei - An. gambiae
25 hours	1	18		14. Pinto et al. 2009	P. berghei - An. Gambiae
26 hours	1	18		15. Srinivasan et al. 2004	P. berghei - An. stephensi
28 hours	1	7		16. Xu et al. 2005	P. berghei - An. stephensi
36 hours	2	6, 22		17. Dixit et al. 2009	P. berghei - An. Stephensi
40 hours	2	7, 16		18. Mead et al. 2012	P. falciparum - An. gambiae
44 hours	1	7		19. Ferreira et al. 2022	P. relictum - Cx. quinquefasciatus
48 hours	1	22		20. Garcia-Longoria et al., 2022	P. relictum - Cx. quinquefasciatus
2 days	2	6, 21		21. Wang and Wang, 2020	P. berghei - An. Stephensi
4 days	2	14, 16		22. Couto et al. 2017	P. berghei - An. Stephensi
5 days	1	19		23. Garrigós et al. 2023	P. relictum/ cathemerium-- Cx. Pipiens
6 days	2	1.8
7 days	2	1.8
8 days	6	1,2,14, 16, 20, 21
9 days	3	2,14,15
10 days	3	14, 19, 23
12 days	1	20
13 days	1	10
14 days	1	16
15 days	2	15, 17
18 days	2	12, 22
19 days	2	3, 10
20 days	1	16
21 days	1	23
22 days	1	20
